# Supplementary material for: The presence of the recurrent veinlet in the Middle Jurassic Nymphidae (Neuroptera): a unique character condition in Myrmeleontoidea
Source: Zookeys. 2013 Aug 20;(325):1–20. doi: 10.3897/zookeys.325.5453 (PMC3760136; doi:10.3897/zookeys.325.5453)
Supplement: XML Treatment for Daonymphes [file zookeys.325.5453-treatment1.xml]

<!DOCTYPE tp:taxon-treatment
  PUBLIC "-//TaxonX//DTD Taxonomic Treatment Publishing DTD v0 20100105//EN" "tax-treatment-NSO.dtd">
<tp:taxon-treatment xmlns:tp="http://www.plazi.org/taxpub"><tp:treatment-meta><mixed-citation publication-type="journal"><person-group><name><surname>Makarkin</surname><given-names>Vladimir N.</given-names></name><name><surname>Yang</surname><given-names>Qiang</given-names></name><name><surname>Shi</surname><given-names>Chaofan</given-names></name><name><surname>Ren</surname><given-names>Dong</given-names></name></person-group><article-title>The presence of the recurrent veinlet in the Middle Jurassic Nymphidae (Neuroptera): a unique character condition in Myrmeleontoidea</article-title><source>Zookeys</source><day>20</day><month>8</month><year>2013</year><volume>2013</volume><issue>325</issue><fpage>1</fpage><lpage>20</lpage><pub-id pub-id-type="doi">10.3897/zookeys.325.5453</pub-id></mixed-citation></tp:treatment-meta><tp:nomenclature><label>Genus</label><tp:taxon-name>
                            <tp:taxon-name-part taxon-name-part-type="genus">Daonymphes</tp:taxon-name-part>
                            <object-id xmlns:xlink="http://www.w3.org/1999/xlink" xlink:type="simple">http://zoobank.org/17B6B9EB-D7C9-46A1-A8F9-0F5631FDA7B7</object-id>
                            <object-id xmlns:xlink="http://www.w3.org/1999/xlink" xlink:type="simple">http://species-id.net/wiki/Daonymphes</object-id>
                        </tp:taxon-name><tp:taxon-status xmlns:xlink="http://www.w3.org/1999/xlink" xlink:type="simple">gen. n.</tp:taxon-status></tp:nomenclature><tp:treatment-sec sec-type="Type and only species"><title>Type and only species.</title><p><italic><tp:taxon-name>Daonymphes bisulca</tp:taxon-name></italic> sp. n.</p></tp:treatment-sec><tp:treatment-sec sec-type="Diagnosis"><title>Diagnosis.</title><p>Forewing broad proximally [strongly narrowed proximally in <italic><tp:taxon-name>Liminympha</tp:taxon-name></italic>]; vast majority of proximal subcostal veinlets forked [simple in all other Mesozoic genera]; crossveins between branches of MP absent [present in <italic><tp:taxon-name>Nymphites</tp:taxon-name></italic> Haase, 1890, <italic><tp:taxon-name>Mesonymphes</tp:taxon-name></italic> Carpenter, 1929]; CuP space broad, nearly two times as wide as intracubital space [nearly as wide as intracubital space in <italic><tp:taxon-name>Liminympha</tp:taxon-name></italic>].</p></tp:treatment-sec><tp:treatment-sec sec-type="Etymology"><title>Etymology.</title><p>From Daohugou, the locality of the type species, and <italic><tp:taxon-name>Nymphes</tp:taxon-name></italic>, a genus-group name. Gender: feminine.</p></tp:treatment-sec><tp:treatment-sec sec-type="Remarks"><title>Remarks.</title><p>This genus is most closely related to four other Mesozoic genera (<!--PageBreak--><italic><tp:taxon-name>Nymphites</tp:taxon-name></italic>, <italic><tp:taxon-name>Mesonymphes</tp:taxon-name></italic>, <italic><tp:taxon-name>Liminympha</tp:taxon-name></italic> and <italic><tp:taxon-name>Sialium</tp:taxon-name></italic> Westwood, 1854) but clearly distinguished from these as indicated in the diagnosis. The latter genus is only known from single hind wing from the early Berriasian of Purbeck, England. In general, <tp:taxon-name>Nymphidae</tp:taxon-name> occur very rare in the Jurassic, only six specimens are known. The monotypic genera <italic><tp:taxon-name>Liminympha</tp:taxon-name></italic> (Middle Jurassic [Bathonian/Callovian] of Daohugou, China) and <italic><tp:taxon-name>Mesonymphes</tp:taxon-name></italic> (Late Jurassic [Tithonian] of Solnhofen, Germany) are represented by almost complete specimens possessing both fore- and hind wings. The type species of <italic><tp:taxon-name>Nymphites</tp:taxon-name></italic> from Solnhofen is represented by only two incomplete hind wings. Two species from Daohugou are assigned to this genus: one species (two specimens) have almost complete fore- and hind wings; the other only hind wings (<xref ref-type="bibr" rid="B72">Shi et al. in press</xref>).</p></tp:treatment-sec><ref-list><ref id="B72"><mixed-citation xmlns:xlink="http://www.w3.org/1999/xlink" xlink:type="simple"><person-group><name name-style="western"><surname>Shi</surname><given-names>CF</given-names></name><name name-style="western"><surname>Makarkin</surname><given-names>VN</given-names></name><name name-style="western"><surname>Yang</surname><given-names>Q</given-names></name><name name-style="western"><surname>Archibald</surname><given-names>SB</given-names></name><name name-style="western"><surname>Ren</surname><given-names>D</given-names></name></person-group> (<year>in press</year>) <article-title>New species of <italic>Nymphites</italic> Haase (Neuroptera: Nymphidae) from the Middle Jurassic of China, with a redescription of the type species of the genus.</article-title><source>Zootaxa</source>.</mixed-citation></ref></ref-list></tp:taxon-treatment>
