# Supplementary material for: The presence of the recurrent veinlet in the Middle Jurassic Nymphidae (Neuroptera): a unique character condition in Myrmeleontoidea
Source: Zookeys. 2013 Aug 20;(325):1–20. doi: 10.3897/zookeys.325.5453 (PMC3760136; doi:10.3897/zookeys.325.5453)
Supplement: XML Treatment for Daonymphes bisulca [file zookeys.325.5453-treatment2.xml]

<!DOCTYPE tp:taxon-treatment
  PUBLIC "-//TaxonX//DTD Taxonomic Treatment Publishing DTD v0 20100105//EN" "tax-treatment-NSO.dtd">
<tp:taxon-treatment xmlns:tp="http://www.plazi.org/taxpub"><tp:treatment-meta><mixed-citation publication-type="journal"><person-group><name><surname>Makarkin</surname><given-names>Vladimir N.</given-names></name><name><surname>Yang</surname><given-names>Qiang</given-names></name><name><surname>Shi</surname><given-names>Chaofan</given-names></name><name><surname>Ren</surname><given-names>Dong</given-names></name></person-group><article-title>The presence of the recurrent veinlet in the Middle Jurassic Nymphidae (Neuroptera): a unique character condition in Myrmeleontoidea</article-title><source>Zookeys</source><day>20</day><month>8</month><year>2013</year><volume>2013</volume><issue>325</issue><fpage>1</fpage><lpage>20</lpage><pub-id pub-id-type="doi">10.3897/zookeys.325.5453</pub-id></mixed-citation></tp:treatment-meta><tp:nomenclature><tp:taxon-name>
                            <tp:taxon-name-part taxon-name-part-type="genus">Daonymphes</tp:taxon-name-part>
                            <tp:taxon-name-part taxon-name-part-type="species">bisulca</tp:taxon-name-part>
                            <object-id xmlns:xlink="http://www.w3.org/1999/xlink" xlink:type="simple">http://zoobank.org/61D8C637-96AD-4D41-BEF6-270FE5F3A6BA</object-id>
                            <object-id xmlns:xlink="http://www.w3.org/1999/xlink" xlink:type="simple">http://species-id.net/wiki/Daonymphes_bisulca</object-id>
                        </tp:taxon-name><tp:taxon-status xmlns:xlink="http://www.w3.org/1999/xlink" xlink:type="simple">sp. n.</tp:taxon-status><xref ref-type="fig" rid="F1">Figs 1</xref><xref ref-type="fig" rid="F2">, 2</xref><xref ref-type="fig" rid="F6">, 6A</xref></tp:nomenclature><tp:treatment-sec sec-type="Diagnosis"><title>Diagnosis.</title><p>As for the genus.</p></tp:treatment-sec><tp:treatment-sec sec-type="Description"><title>Description.</title><p>Forewing 29 mm long as preserved (estimated complete length about 40 mm), 11.5 mm wide. Costal space relatively broad for entire length, narrowed basally. Humeral veinlet recurrent, with one short branch. Subcostal veinlets somewhat curved, mostly forked once or twice, shallowly, few deeply; several proximal veinlets simple. ScA well developed, terminating on ScP within humeral area. Subcostal space narrow, with several scarce crossveins. RA space relatively narrow, slightly narrowed towards wing apex, with relatively numerous crossveins. RP with nine preserved branches, becoming more closely spaced towards wing apex. Crossveins rather numerous over entire radial space, irregularly spaced. M forked distal of origin of RP. MA incomplete, simple for entire preserved length. MP distally pectinate, with six preserved branches, most of these forked once or twice; no crossveins detected between branches. Cu divided into CuA, CuP rather far from wing base. CuA distally pectinate, with six preserved branches, all forked once or twice; one series of crossveins between branches of CuA, continued CuP (‘pseudo-CuP’). CuP long, strongly pectinately branched with nine long branches; of four proximal-most branches, two forked; all distal branches dichotomously forked; no crossveins detected. Eleven crossveins between CuA, CuP rather irregularly spaced. AA3+4 and its posterior branch deeply forked. Basal crossvein between CuP, AA3+4 very short; distal crossvein strongly oblique. AP1+2 deeply forked. AP3+4 not preserved. Membrane around one crossvein between MA, MP near MP and three crossveins between CuA, CuP near CuA broadly heavily shaded; most crossveins between RA, RP apparently broadly shaded, pale fuscous.</p><fig id="F1" position="float" orientation="portrait"><label>Figure 1.</label><caption><p><italic><tp:taxon-name>Daonymphes bisulca</tp:taxon-name></italic> gen. et sp. n. Holotype CNU-NEU-NN2011119 as preserved. Scale bar = 10 mm.</p></caption><graphic xmlns:xlink="http://www.w3.org/1999/xlink" xlink:href="ZooKeys-325-001-g001.jpg" position="float" orientation="portrait" xlink:type="simple"/></fig><fig id="F2" position="float" orientation="portrait"><label>Figure 2.</label><caption><p><italic><tp:taxon-name>Daonymphes bisulca</tp:taxon-name></italic> gen. et sp. n. Forewing venation of the holotype CNU-NEU-NN2011119. Scale bar = 10 mm.</p></caption><graphic xmlns:xlink="http://www.w3.org/1999/xlink" xlink:href="ZooKeys-325-001-g002.jpg" position="float" orientation="portrait" xlink:type="simple"/></fig></tp:treatment-sec><tp:treatment-sec sec-type="Material"><title>Material.</title><p>Holotype CNU-NEU-NN2011119, deposited in CNUB; an incomplete forewing.</p></tp:treatment-sec><tp:treatment-sec sec-type="Type locality and horizon"><title>Type locality and horizon.</title><p>Daohugou Village, Shantou Township, Ningcheng County, Inner Mongolia, China. Jiulongshan Formation, Middle Jurassic.</p></tp:treatment-sec><tp:treatment-sec sec-type="Etymology"><title>Etymology.</title><p>From the Latin <italic>bisulcus,-a,-um</italic>, forked, divided into two parts, in reference to its forked subcostal veinlets.</p><!--PageBreak--></tp:treatment-sec><tp:treatment-sec><!--Section generated to contain objects referenced in tp:taxon-treatment.--><fig id="F6" position="float" orientation="portrait"><label>Figure 6.</label><caption><p>Basal portion of forewings of the Middle Jurassic <tp:taxon-name>Nymphidae</tp:taxon-name> showing the recurrent veinlet (rv) and the anterior subcosta (ScA) <bold>A</bold> the holotype of <italic><tp:taxon-name>Daonymphes bisulca</tp:taxon-name></italic> gen. et sp. n., CNU-NEU-NN2011119 <bold>B</bold> the holotype of <italic><tp:taxon-name>Liminympha makarkini</tp:taxon-name></italic> Ren &amp; Engel, 2007, CNU-NEU-NN1999024. Both wetted with ethanol. Scale bar = 1 mm.</p></caption><graphic xmlns:xlink="http://www.w3.org/1999/xlink" xlink:href="ZooKeys-325-001-g006.jpg" position="float" orientation="portrait" xlink:type="simple"/></fig></tp:treatment-sec></tp:taxon-treatment>
