# Supplementary material for: The presence of the recurrent veinlet in the Middle Jurassic Nymphidae (Neuroptera): a unique character condition in Myrmeleontoidea
Source: Zookeys. 2013 Aug 20;(325):1–20. doi: 10.3897/zookeys.325.5453 (PMC3760136; doi:10.3897/zookeys.325.5453)
Supplement: XML Treatment for Liminympha [file zookeys.325.5453-treatment3.xml]

<!DOCTYPE tp:taxon-treatment
  PUBLIC "-//TaxonX//DTD Taxonomic Treatment Publishing DTD v0 20100105//EN" "tax-treatment-NSO.dtd">
<tp:taxon-treatment xmlns:tp="http://www.plazi.org/taxpub"><tp:treatment-meta><mixed-citation publication-type="journal"><person-group><name><surname>Makarkin</surname><given-names>Vladimir N.</given-names></name><name><surname>Yang</surname><given-names>Qiang</given-names></name><name><surname>Shi</surname><given-names>Chaofan</given-names></name><name><surname>Ren</surname><given-names>Dong</given-names></name></person-group><article-title>The presence of the recurrent veinlet in the Middle Jurassic Nymphidae (Neuroptera): a unique character condition in Myrmeleontoidea</article-title><source>Zookeys</source><day>20</day><month>8</month><year>2013</year><volume>2013</volume><issue>325</issue><fpage>1</fpage><lpage>20</lpage><pub-id pub-id-type="doi">10.3897/zookeys.325.5453</pub-id></mixed-citation></tp:treatment-meta><tp:nomenclature><tp:taxon-name>
                            <tp:taxon-name-part taxon-name-part-type="genus">Liminympha</tp:taxon-name-part>
                            <object-id xmlns:xlink="http://www.w3.org/1999/xlink" xlink:type="simple">http://species-id.net/wiki/Liminympha</object-id>
                        </tp:taxon-name><tp:taxon-authority>Ren &amp; Engel, 2007</tp:taxon-authority><tp:nomenclature-citation-list><tp:nomenclature-citation><tp:taxon-name>Liminympha</tp:taxon-name><comment> Ren &amp; Engel, 2007:212.</comment></tp:nomenclature-citation></tp:nomenclature-citation-list></tp:nomenclature><tp:treatment-sec sec-type="Type and only species"><title>Type and only species.</title><p><italic><tp:taxon-name>Liminympha makarkini</tp:taxon-name></italic> Ren &amp; Engel, 2007, by original designation.</p></tp:treatment-sec><tp:treatment-sec sec-type="Diagnosis (revised)"><title>Diagnosis (revised).</title><p>Forewing strongly narrowed proximally [broad proximally in <!--PageBreak--><italic><tp:taxon-name>Nymphites</tp:taxon-name></italic>, <italic><tp:taxon-name>Daonymphes</tp:taxon-name></italic> gen. n. and <italic><tp:taxon-name>Mesonymphes</tp:taxon-name></italic>]; all veinlets of ScP simple [at least distal veinlets forked once or twice in <italic><tp:taxon-name>Nymphites</tp:taxon-name></italic>, <italic><tp:taxon-name>Daonymphes</tp:taxon-name></italic> gen. n.]; CuP space narrow, nearly as wide as intracubital space [nearly two times as wide as intracubital space in <italic><tp:taxon-name>Nymphites</tp:taxon-name></italic>, <italic><tp:taxon-name>Daonymphes</tp:taxon-name></italic> gen. n. and <italic><tp:taxon-name>Mesonymphes</tp:taxon-name></italic>]. Hind wing MP with four pectinate branches [eight in <italic><tp:taxon-name>Sialium</tp:taxon-name></italic>]; branches of CuA not connected by crossveins [at least proximal branches of CuA connected by crossveins in <italic><tp:taxon-name>Nymphites</tp:taxon-name></italic>]; anterior branch of CuP simple [deeply forked in <italic><tp:taxon-name>Nymphites</tp:taxon-name></italic> and <italic><tp:taxon-name>Mesonymphes</tp:taxon-name></italic>].</p></tp:treatment-sec></tp:taxon-treatment>
